# Supplementary material for: Copper-Induced Interactions of Caffeic Acid and Sinapic Acid to Generate New Compounds in Artificial Biological Fluid Conditions
Source: Antioxidants (Basel). 2022 Jun 30;11(7):1307. doi: 10.3390/antiox11071307 (PMC9311897; doi:10.3390/antiox11071307)
Supplement: Supplementary file 1 [file antioxidants-11-01307-s001.zip]

Archive with 1 entries (1 files):
- antioxidants-1764019-supplementary.pdf
